# Supplementary material for: An R2R3-MYB Transcriptional Factor LuMYB314 Associated with the Loss of Petal Pigmentation in Flax (Linum usitatissimum L.)
Source: Genes (Basel). 2024 Apr 18;15(4):511. doi: 10.3390/genes15040511 (PMC11050253; doi:10.3390/genes15040511)
Supplement: Supplementary file 1 [file genes-15-00511-s001.zip]

Archive with 2 entries (2 files):
- genes-2953211-supplementary figures.pdf
- genes-2953211-Supplementary Tables.pdf
